# Supplementary material for: Analysis of the Intrinsic Self-Organising Properties of Mesenchymal Stromal Cells in Three-Dimensional Co-Culture Models with Endothelial Cells
Source: Bioengineering (Basel). 2018 Oct 26;5(4):92. doi: 10.3390/bioengineering5040092 (PMC6315484; doi:10.3390/bioengineering5040092)
Supplement: Supplementary file 1 [file bioengineering-05-00092-s001.zip]

Archive with 3 entries (2 files):
- Suppl Material/
- Suppl Material/Movie S1 MSC_EC BF.avi
- Suppl Material/Supplementary Materials resubmission PG.docx
